# Supplementary material for: Retrospective Validation of Clinical Decision Support Tools for Predicting Effectiveness Outcomes in Inflammatory Bowel Disease Patients Treated with Vedolizumab
Source: Pharmaceutics. 2025 Dec 22;18(1):15. doi: 10.3390/pharmaceutics18010015 (PMC12845096; doi:10.3390/pharmaceutics18010015)
Supplement: Supplementary file 1 [file pharmaceutics-18-00015-s001.zip]

Archive with 7 entries (6 files):
- pharmaceutics-3997305-supplementary/
- pharmaceutics-3997305-supplementary/ROCcurveCDustekinumab.jpg
- pharmaceutics-3997305-supplementary/ROCcurveCDvedolizumab.jpg
- pharmaceutics-3997305-supplementary/ROCcurveUCvedolizumab.jpg
- pharmaceutics-3997305-supplementary/ROCdrugsurvival ustekinumabCD.jpg
- pharmaceutics-3997305-supplementary/ROCdrugsurvival vedolizumabCD.jpg
- pharmaceutics-3997305-supplementary/ROCdrugsurvival vedolizumabUC.jpg
